# Supplementary material for: Extracellular Vesicles and Tunnelling Nanotubes as Mediators of Prostate Cancer Intercellular Communication
Source: Biomolecules. 2024 Dec 27;15(1):23. doi: 10.3390/biom15010023 (PMC11762852; doi:10.3390/biom15010023)
Supplement: Supplementary file 1 [file biomolecules-15-00023-s001.zip]

Archive with 12 entries (10 files):
- biomolecules-3305814-supplementary new/
- biomolecules-3305814-supplementary new/Compressed Videos 1-8/
- biomolecules-3305814-supplementary new/Compressed Videos 1-8/SuppVideo1 22RV1-actin+PM-1-merged-compressed.avi
- biomolecules-3305814-supplementary new/Compressed Videos 1-8/SuppVideo2 22RV1-actin+lamp1-2-merged-cropped.avi
- biomolecules-3305814-supplementary new/Compressed Videos 1-8/SuppVideo3 VIDEO IN REVERSE DU-145 CellMask.mp4
- biomolecules-3305814-supplementary new/Compressed Videos 1-8/SuppVideo4 alternative PC3+THP1-1011-Volume Projection-130ms.avi
- biomolecules-3305814-supplementary new/Compressed Videos 1-8/SuppVideo4 PC3+THP1-1011-MaxIP-100ms.avi
- biomolecules-3305814-supplementary new/Compressed Videos 1-8/SuppVideo5 22RV1-actin+LysoTracker-3-rgb.avi
- biomolecules-3305814-supplementary new/Compressed Videos 1-8/SuppVideo6 Mitochondria 22Rv1+actin Merged.avi
- biomolecules-3305814-supplementary new/Compressed Videos 1-8/SuppVideo7 22RV1-F-actin+ERTracker_compressed.avi
- biomolecules-3305814-supplementary new/Compressed Videos 1-8/SuppVideo8 lipids 22Rv1-Actin-RFP+BPY-2-reson-winner-merged.avi
- biomolecules-3305814-supplementary new/biomolecules-3305814-supplementary.pdf
